# Supplementary material for: Review of the genus Plistobunus Pocock, 1903, with description of a new species from Hainan Island, China (Opiliones, Laniatores, Epedanidae)
Source: Zookeys. 2011 Jun 24;(112):39–352. doi: 10.3897/zookeys.112.1110 (PMC3187642; doi:10.3897/zookeys.112.1110)
Supplement: XML Treatment for Plistobunus [file zookeys.112.1110-treatment1.xml]

<!DOCTYPE tp:taxon-treatment
  PUBLIC "-//TaxonX//DTD Taxonomic Treatment Publishing DTD v0 20100105//EN" "tax-treatment-NSO.dtd">
<tp:taxon-treatment xmlns:tp="http://www.plazi.org/taxpub"><tp:treatment-meta><mixed-citation publication-type="journal"><person-group><name><surname>Lian</surname><given-names>Wei-Guang</given-names></name><name><surname>Zhang</surname><given-names>Chao</given-names></name><name><surname>Zhang</surname><given-names>Feng</given-names></name></person-group><article-title>Review of the genus <italic>Plistobunus</italic> Pocock, 1903, with description of a new species from Hainan Island, China (Opiliones, Laniatores, Epedanidae)</article-title><source>Zookeys</source><day>24</day><month>6</month><year>2011</year><volume>2011</volume><issue>112</issue><fpage>39	</fpage><lpage>352</lpage><pub-id pub-id-type="doi">10.3897/zookeys.112.1110</pub-id></mixed-citation></tp:treatment-meta><tp:nomenclature><tp:taxon-name>
                        <tp:taxon-name-part taxon-name-part-type="genus">Plistobunus</tp:taxon-name-part>
                        <object-id xmlns:xlink="http://www.w3.org/1999/xlink" xlink:type="simple">http://species-id.net/wiki/Plistobunus</object-id>
                    </tp:taxon-name><tp:taxon-authority>Pocock, 1903</tp:taxon-authority><tp:nomenclature-citation-list><tp:nomenclature-citation><tp:taxon-name>Plistobunus</tp:taxon-name><comment><xref ref-type="bibr" rid="B10">Pocock 1903</xref>: 447; <xref ref-type="bibr" rid="B11">Roewer 1912</xref>: 232; <xref ref-type="bibr" rid="B12">1923</xref>: 207; <xref ref-type="bibr" rid="B13">1938</xref>: 124.</comment></tp:nomenclature-citation></tp:nomenclature-citation-list></tp:nomenclature><tp:treatment-sec sec-type="Type species"><title>Type species:</title><p><italic><tp:taxon-name>Plistobunus rapax</tp:taxon-name></italic> Pocock, 1903, by original designation.</p></tp:treatment-sec><tp:treatment-sec sec-type="Diagnosis"><title>Diagnosis.</title><p>Medium-sized epedanines (3.03–3.57) with a long median spine on the ocularium. Carapace with a row of 4–6 setiferous tubercles on each side of the frontal margin. Area II with a pair of spines. Area IV with a median spine. Area IV and all free tergites with a transverse row of hair-tipped tubercles. The proximal segment of chelicera elongated and armed above with numerous tubercles, of which distal one enlarged the largest on the dorsal surface. Pedipalpus elongated; femur of male with 9–13 setiferous tubercles ventrally, a longitudinal row of 7–9 setiferous tubercles dorsally, and with two tubercles on medial side distally; patella of male with two setiferous tubercle disto-medially and three setiferous tubercles ectally. Distitarsus of leg I with two segments. Shaft of penis widened distally. DP conspicuous, VP complex. G protrude sideways beyond the distal penis and near the DP. S is surrounded and protected by SL. BS globular, immovable and entire hidden into truncus.</p></tp:treatment-sec><tp:treatment-sec sec-type="Distribution"><title>Distribution:</title><p>China (Hongkong, Hainan).</p></tp:treatment-sec><tp:treatment-sec sec-type="Remarks"><title>Remarks.</title><p>The male genitalia of <italic><tp:taxon-name>Plistobunus rapax</tp:taxon-name></italic> remains unknown, because the penis was lost (see remarks below). According to study of <italic><tp:taxon-name>Plistobunus columnarius</tp:taxon-name></italic> sp. n., we tentatively supplemented the male genital structure to the generic characters.</p></tp:treatment-sec><ref-list><ref id="B10"><mixed-citation xmlns:xlink="http://www.w3.org/1999/xlink" xlink:type="simple"><person-group><name name-style="western"><surname>Pocock</surname><given-names>RI</given-names></name></person-group> (<year>1903</year>)<article-title> Fifteen new species and two new genera of tropical southern Opiliones.</article-title><source>The Annals and Magazine of Natural History, London, Series 7</source>, <volume>11</volume>(<issue>65</issue>): <fpage>433</fpage>-<lpage>450</lpage>, pl. 11-12.</mixed-citation></ref><ref id="B11"><mixed-citation xmlns:xlink="http://www.w3.org/1999/xlink" xlink:type="simple"><person-group><name name-style="western"><surname>Roewer</surname><given-names>CF</given-names></name></person-group> (<year>1912</year>)<article-title> Die Familien der Assamiiden und Phalangodiden der Opiliones-Laniatores. (= Assamiden, Dampetriden, Phalangodiden, Epedaniden, Biantiden, Zalmoxiden, Samoiden, Palpipediden anderer Autoren). Archiv für Naturgeschichte, Berlin, Abt.</article-title><source>A, Original-Arbeiten</source><volume>78</volume> (<issue>3</issue>):<fpage>1</fpage>-<lpage>242</lpage>.</mixed-citation></ref><ref id="B12"><mixed-citation xmlns:xlink="http://www.w3.org/1999/xlink" xlink:type="simple"><person-group><name name-style="western"><surname>Roewer</surname><given-names>CF</given-names></name></person-group> (<year>1923</year>)<source> Die Weberknechte der Erde. Systematische Bearbeitung der bisher bekannten Opiliones.</source><publisher-name>Gustav Fischer</publisher-name>, <publisher-loc>Jena</publisher-loc>, <lpage>1116</lpage> pp.</mixed-citation></ref><ref id="B13"><mixed-citation xmlns:xlink="http://www.w3.org/1999/xlink" xlink:type="simple"><person-group><name name-style="western"><surname>Roewer</surname><given-names>CF</given-names></name></person-group> (<year>1938</year>)<article-title> Über Acrobuninae, Epedaninae und Sarasinicinae. Weitere Weberknechte IX. (9. Erganzung der "Weberknechte der Erde" 1923).</article-title><source>Veröffentlichungen aus dem Deutschen Kolonial- und Übersee-Museum in Bremen</source>, <publisher-loc>Bremen</publisher-loc>, <volume>2</volume>(<issue>2</issue>), <fpage>81</fpage>–<lpage>169</lpage>, plates 1–10.</mixed-citation></ref></ref-list></tp:taxon-treatment>
