# Supplementary material for: Review of the genus Plistobunus Pocock, 1903, with description of a new species from Hainan Island, China (Opiliones, Laniatores, Epedanidae)
Source: Zookeys. 2011 Jun 24;(112):39–352. doi: 10.3897/zookeys.112.1110 (PMC3187642; doi:10.3897/zookeys.112.1110)
Supplement: XML Treatment for Plistobunus rapax [file zookeys.112.1110-treatment2.xml]

<!DOCTYPE tp:taxon-treatment
  PUBLIC "-//TaxonX//DTD Taxonomic Treatment Publishing DTD v0 20100105//EN" "tax-treatment-NSO.dtd">
<tp:taxon-treatment xmlns:tp="http://www.plazi.org/taxpub"><tp:treatment-meta><mixed-citation publication-type="journal"><person-group><name><surname>Lian</surname><given-names>Wei-Guang</given-names></name><name><surname>Zhang</surname><given-names>Chao</given-names></name><name><surname>Zhang</surname><given-names>Feng</given-names></name></person-group><article-title>Review of the genus <italic>Plistobunus</italic> Pocock, 1903, with description of a new species from Hainan Island, China (Opiliones, Laniatores, Epedanidae)</article-title><source>Zookeys</source><day>24</day><month>6</month><year>2011</year><volume>2011</volume><issue>112</issue><fpage>39	</fpage><lpage>352</lpage><pub-id pub-id-type="doi">10.3897/zookeys.112.1110</pub-id></mixed-citation></tp:treatment-meta><tp:nomenclature><tp:taxon-name>
                        <tp:taxon-name-part taxon-name-part-type="genus">Plistobunus</tp:taxon-name-part>
                        <tp:taxon-name-part taxon-name-part-type="species">rapax</tp:taxon-name-part>
                        <object-id xmlns:xlink="http://www.w3.org/1999/xlink" xlink:type="simple">http://species-id.net/wiki/Plistobunus_rapax</object-id>
                    </tp:taxon-name><tp:taxon-authority>Pocock, 1903</tp:taxon-authority><xref ref-type="fig" rid="F1">Figs 1–6</xref><tp:nomenclature-citation-list><tp:nomenclature-citation><tp:taxon-name>Plistobunus rapax</tp:taxon-name><comment><xref ref-type="bibr" rid="B10">Pocock 1903</xref>: 447, fig. 2; <xref ref-type="bibr" rid="B11">Roewer 1912</xref>: 232; <xref ref-type="bibr" rid="B12">1923</xref>: 207, fig. 236; <xref ref-type="bibr" rid="B13">1938</xref>: 124, fig. 43.</comment></tp:nomenclature-citation></tp:nomenclature-citation-list></tp:nomenclature><tp:treatment-sec sec-type="Type material examined"><title>Type material examined.</title><p>Holotype <italic>♂</italic>, in 75% Industrial Methylated Spirit (IMS), labelled as follows: “56. 113, <italic><tp:taxon-name>Plistobunus rapax</tp:taxon-name></italic> Pocock, Hong Kong” (BMNH 56. 113).</p></tp:treatment-sec><tp:treatment-sec sec-type="Redescription"><title>Redescription.</title><p>Male holotype (habitus see <xref ref-type="fig" rid="F1">Fig. 1</xref>): Coloration. Body yellowish brown and appendages yellow. Lateral margins and free tergites banded with dark brown. Chelicerae dorsally reticulated with dark brown.</p><sec sec-type="Dorsum"><title>Dorsum.</title><p>Dorsal scutum nearly trapezoid in shape; widest portion at fourth scutal area; anterior margin of carapace armed with a transverse row of four to five setiferous tubercles. Ocularium long oval, armed with a short median spine. Opisthosomal region of scutum with four areas, first area completely smooth, without a median furrow or line; second area has four hair-tipped tubercles, of which two median ones are <!--PageBreak-->longer than others; third area covered with two relatively tubercles; fourth area with a transverse row of seven tubercles, of which the median one is longest. Free tergites with hair-tipped granules arraged in a transverse; each lateral margin of the scutum with a longitudinal row of granules.</p></sec><sec sec-type="Venter"><title>Venter.</title><p>Coxae I–III armed with a row of hair-tipped tubercles, additionally coxa I covered with a row of relatively small hair-tipped tubercles. Coxa III with a row of low humps along front and hind margins. Coxa IV with a row of small hair-tipped granules. Some small hair-tipped granules scttered over surfaces of coxae I–IV. Tracheal stigma clearly visible.<!--PageBreak--></p></sec><sec sec-type="Chelicera"><title>Chelicera (<xref ref-type="fig" rid="F1">Figs 2–4</xref>).</title><p>Proximal segment fairly strong, distinctly armed with two prominent spines dorsally, numerous hair-tipped tubercles scattered over ventral and lateral surface. Second segment distinctly expanded, armed with a row of four strong hair-tipped bifid tubercles on the prodorsal surface. A few hair-tipped granules scattered over the prodorsal surface. Fingers relatively strong, cutting edges dentate (<xref ref-type="fig" rid="F1">Fig. 4</xref>).</p></sec><sec sec-type="Pedipalpus"><title>Pedipalpus (<xref ref-type="fig" rid="F1">Figs 5–6</xref>).</title><p>Relatively long and slender. Trochanter with a single setiferous tubercle dorsally, three ventrally. Femur dorsally with a longitudinal row of seven setiferous tubercles; ventrally with a longitudinal row of nine setiferous tubercles; distally with two setiferous tubercles medially. Patella ectally with three setiferous tubercles, disto-medially with two ones. Tibia with three medial and five ectal setiferous tubercles. Tarsus with four setiferous tubercles on both sides of ventral surface. Tibia with a longitudinal row of three granules ventrally. Tarsal claw long, strongly curved.</p></sec><sec sec-type="Legs"><title>Legs.</title><p>All of legs were destroyed and missing but their trochanters ventrally with two hair-tipped tubercles, their femora armed with a row of setiferous tubercles.</p></sec><sec sec-type="Penis"><title>Penis.</title><p>Lost.</p></sec><sec sec-type="Measurements"><title>Measurements.</title><p>Body 3.03 long, scutum 2.64 long, 2.25 with at the widest portion; ocularium 0.65 long, 0.35 wide.</p></sec></tp:treatment-sec><tp:treatment-sec sec-type="Distribution"><title>Distribution.</title><p>China: Hong Kong.</p></tp:treatment-sec><tp:treatment-sec sec-type="Remarks"><title>Remarks.</title><p><italic><tp:taxon-name>Plistobunus rapax</tp:taxon-name></italic> is only known from the type specimen. To make matters worse, the type specimen is in an incomplete state. All legs were missing and the penis is lost. Roewer at first (<xref ref-type="bibr" rid="B11">1912</xref>, <xref ref-type="bibr" rid="B12">1923</xref>) did not examine the holotype by himself, and learned from Hirst that all the tarsi of legs in type specimen were missing. According to the description of Pocock, he assumed that the species should be placed in the subfamily <tp:taxon-name>Epedaninae</tp:taxon-name>, family <tp:taxon-name>Phalangodidae</tp:taxon-name>. Later Roewer (1937) examined the type specimen, he found that all legs were lost, then he (<xref ref-type="bibr" rid="B13">1938</xref>) listed it also in the family <tp:taxon-name>Epedanidae</tp:taxon-name>, merely based on the original description and Hirst’s information. We can not confirm when the penis was lost, as Roewer did not usually describe and illustrate the structure of penis, because he was unaware of the importance of genital diagnostic characters.</p><fig id="F1" position="float" orientation="portrait"><label>Figures 1–6.</label><caption><p><italic><tp:taxon-name>Plistobunus rapax</tp:taxon-name></italic> Pocock, 1903, male (holotype) <bold>1</bold> Body, dorsal view <bold>2</bold> Left chelicera, medial view <bold>3</bold> Same, ectal view <bold>4</bold> Distal segment of the left chelicera, frontal view <bold>5</bold> Left pedipalpus, ectal view <bold>6</bold> Same, medial view. Scale bars: 0.5 mm (1–6).</p></caption><graphic xmlns:xlink="http://www.w3.org/1999/xlink" xlink:href="ZooKeys-112-039-g001.jpg" position="float" orientation="portrait" xlink:type="simple"/></fig><fig id="F2" position="float" orientation="portrait"><label>Figures 7–14.</label><caption><p><italic><tp:taxon-name>Plistobunus columnarius</tp:taxon-name></italic> sp. n. male <bold>7</bold> Body, dorsal view <bold>8</bold> Same, lateral view <bold>9</bold> Left chelicera, medial view <bold>10</bold> Same, ectal view <bold>11</bold> Distal segment of the left chelicera, frontal view <bold>12</bold> Proximal cheliceral segment, dorsal view <bold>13</bold> Left pedipalpus, ectal view <bold>14</bold> Same, medial view. Scale bars: 1 mm (7–14).</p></caption><graphic xmlns:xlink="http://www.w3.org/1999/xlink" xlink:href="ZooKeys-112-039-g002.jpg" position="float" orientation="portrait" xlink:type="simple"/></fig></tp:treatment-sec><ref-list><ref id="B10"><mixed-citation xmlns:xlink="http://www.w3.org/1999/xlink" xlink:type="simple"><person-group><name name-style="western"><surname>Pocock</surname><given-names>RI</given-names></name></person-group> (<year>1903</year>)<article-title> Fifteen new species and two new genera of tropical southern Opiliones.</article-title><source>The Annals and Magazine of Natural History, London, Series 7</source>, <volume>11</volume>(<issue>65</issue>): <fpage>433</fpage>-<lpage>450</lpage>, pl. 11-12.</mixed-citation></ref><ref id="B11"><mixed-citation xmlns:xlink="http://www.w3.org/1999/xlink" xlink:type="simple"><person-group><name name-style="western"><surname>Roewer</surname><given-names>CF</given-names></name></person-group> (<year>1912</year>)<article-title> Die Familien der Assamiiden und Phalangodiden der Opiliones-Laniatores. (= Assamiden, Dampetriden, Phalangodiden, Epedaniden, Biantiden, Zalmoxiden, Samoiden, Palpipediden anderer Autoren). Archiv für Naturgeschichte, Berlin, Abt.</article-title><source>A, Original-Arbeiten</source><volume>78</volume> (<issue>3</issue>):<fpage>1</fpage>-<lpage>242</lpage>.</mixed-citation></ref><ref id="B12"><mixed-citation xmlns:xlink="http://www.w3.org/1999/xlink" xlink:type="simple"><person-group><name name-style="western"><surname>Roewer</surname><given-names>CF</given-names></name></person-group> (<year>1923</year>)<source> Die Weberknechte der Erde. Systematische Bearbeitung der bisher bekannten Opiliones.</source><publisher-name>Gustav Fischer</publisher-name>, <publisher-loc>Jena</publisher-loc>, <lpage>1116</lpage> pp.</mixed-citation></ref><ref id="B13"><mixed-citation xmlns:xlink="http://www.w3.org/1999/xlink" xlink:type="simple"><person-group><name name-style="western"><surname>Roewer</surname><given-names>CF</given-names></name></person-group> (<year>1938</year>)<article-title> Über Acrobuninae, Epedaninae und Sarasinicinae. Weitere Weberknechte IX. (9. Erganzung der "Weberknechte der Erde" 1923).</article-title><source>Veröffentlichungen aus dem Deutschen Kolonial- und Übersee-Museum in Bremen</source>, <publisher-loc>Bremen</publisher-loc>, <volume>2</volume>(<issue>2</issue>), <fpage>81</fpage>–<lpage>169</lpage>, plates 1–10.</mixed-citation></ref></ref-list></tp:taxon-treatment>
