# Supplementary material for: Review of the genus Plistobunus Pocock, 1903, with description of a new species from Hainan Island, China (Opiliones, Laniatores, Epedanidae)
Source: Zookeys. 2011 Jun 24;(112):39–352. doi: 10.3897/zookeys.112.1110 (PMC3187642; doi:10.3897/zookeys.112.1110)
Supplement: XML Treatment for Plistobunus columnarius [file zookeys.112.1110-treatment3.xml]

<!DOCTYPE tp:taxon-treatment
  PUBLIC "-//TaxonX//DTD Taxonomic Treatment Publishing DTD v0 20100105//EN" "tax-treatment-NSO.dtd">
<tp:taxon-treatment xmlns:tp="http://www.plazi.org/taxpub"><tp:treatment-meta><mixed-citation publication-type="journal"><person-group><name><surname>Lian</surname><given-names>Wei-Guang</given-names></name><name><surname>Zhang</surname><given-names>Chao</given-names></name><name><surname>Zhang</surname><given-names>Feng</given-names></name></person-group><article-title>Review of the genus <italic>Plistobunus</italic> Pocock, 1903, with description of a new species from Hainan Island, China (Opiliones, Laniatores, Epedanidae)</article-title><source>Zookeys</source><day>24</day><month>6</month><year>2011</year><volume>2011</volume><issue>112</issue><fpage>39	</fpage><lpage>352</lpage><pub-id pub-id-type="doi">10.3897/zookeys.112.1110</pub-id></mixed-citation></tp:treatment-meta><tp:nomenclature><tp:taxon-name>
                        <tp:taxon-name-part taxon-name-part-type="genus">Plistobunus</tp:taxon-name-part>
                        <tp:taxon-name-part taxon-name-part-type="species">columnarius</tp:taxon-name-part>
                        <object-id xmlns:xlink="http://www.w3.org/1999/xlink" xlink:type="simple">urn:lsid:zoobank.org:act:1E2AB18D-7941-495F-A8C5-1406864D6F79</object-id>
                        <object-id xmlns:xlink="http://www.w3.org/1999/xlink" xlink:type="simple">http://species-id.net/wiki/Plistobunus_columnarius</object-id>
                    </tp:taxon-name><tp:taxon-status xmlns:xlink="http://www.w3.org/1999/xlink" xlink:type="simple">sp. n.</tp:taxon-status><xref ref-type="fig" rid="F2">Figs 7–23</xref></tp:nomenclature><tp:treatment-sec sec-type="Type material"><title>Type material.</title><p>Holotype male (Opi.11061601), CHINA: Hainan Province, Tunchang County, Xichang Town [<named-content xmlns:xlink="http://www.w3.org/1999/xlink" content-type="dwc:verbatimCoordinates" xlink:type="simple">N19°26´, E 110°02´</named-content>], June 16, 2009, C. Zhang leg. (MHBU), paratype 1♀(Opi.11061602), same data as holotype.</p></tp:treatment-sec><tp:treatment-sec sec-type="Diagnosis"><title>Diagnosis.</title><p>The new species is similar to the type species <italic><tp:taxon-name>Plistobunus rapax</tp:taxon-name></italic> Pocock, 1903, but can be easily distinguished from the latter by: 1) anterior margin of carapace with a row of six setiferous tubercles on either side; 2) the femur of pedipalpus ventrally with 13 setiferous tubercles in male and seven setiferous tubercles in female; 3) the medial surface of cheliceral proximal segment with a huge protuberance at base.</p></tp:treatment-sec><tp:treatment-sec sec-type="Etymology"><title>Etymology.</title><p>The specific name is derived from the Latin adjectives “columnaris” meaning columnar, refers to shape of the stylus in male penis.</p></tp:treatment-sec><tp:treatment-sec sec-type="Description"><title>Description.</title><p>Male (holotype) habitus as in <xref ref-type="fig" rid="F2">Figs 7–8</xref>. Coloration: entire body rusty yellow, with somewhat dark brown to blackish brown patches on the dorsum; median area of carapace with blackish brown reticulations; each side of carapace dark brown; lateral ridges of the scute margined with blackish brown; venter concolorous with dorsum; coxae with dark brown reticulations; free sternites with transverse band of blackish brown; chelicerae rusty yellow, with blackish brown reticulate markings above; pedipalpus dark brown, tibia and tarsus paler, tarsus with dark brown reticulations dorsally; legs brown, trochanters yellow, femur, patella and tibia with blackish brown reticulations, metatarsus and tarsus lighter.</p><sec sec-type="Dorsum"><title>Dorsum.</title><p>Dorsal scutum trapezoid in shape; widest portion of body at forth scutal area. Carapace with a row of six small setiferous tubercles on each side of front margin. Surface of dorsum almost smooth. Ocularium wide oval, remote from anterior border of scutum, armed with a long erect median spine. Opisthosomal region of scutum with four areas, first area well defined, entire. Second area with two long median spines. Third with a pair of hair-tipped tubercles removed from each other. Fourth with a transverse row of nine tubercles, median tubercle enlarged into a spine. Each lateral margin of the scutum with a longitudinal row of minute hair-tipped granules. Free tergites each with a transverse row of hair-tipped granules spread over its entire width.</p></sec><sec sec-type="Venter"><title>Venter.</title><p>All coxae and genital operculum granulate. Coxae I–III disto-dorsally with two coarse tubercles on anterior and posterior sides respectively. Coxa IV with a reduced one on medio-prolaterally. Coxa I medio-ventrally and prolaterally with transverse rows of hair-tipped tubercles. Coxae II–III medio-ventrally with a transverse row of same tubercles. Coxa III with prolateral and retrolateral rows of small humps. Coxa IV widened, with hair-tipped granules. Free sternites each with a transverse of hair-tipped granules. Tracheal stigma clearly visible.</p></sec><sec sec-type="Chelicera"><title>Chelicera (<xref ref-type="fig" rid="F2">Figs 9–12</xref>).</title><p>Fairly strong. Proximal segment elongated and with numerous hair-tipped tubercles above; the dorsal surface centrally with six hair-tipped tubercles, of which distal one the largest, three medium-sized tubercles posterior to it, and two smaller ones toward the medial side; the ventral surface and the medial surface with rows of eight hair-tipped tubercles respectively, the medial surface with a huge protuberance at base; the ectal surface with a row of seven tubercles. Second segment considerably widened, medially with five enlarged hair-tipped bifid tubercles and ectally with five reduced ones on prodorsal surface, medially with many small hair-tipped granules on ventral surface, the largest one towards the base of fingers. Fingers relatively strong, inner edges toothed as illustrated (<xref ref-type="fig" rid="F2">Fig. 11</xref>): moveable finger with four teeth, the proximal one square, the middle with two crest teeth, the distal one rectangular; fixed finger with five teeth, the proximal two formed one bifid tooth, the middle with one conical tooth, the distal with two lower than the middle one.</p></sec><sec sec-type="Pedipalpus"><title>Pedipalpus (<xref ref-type="fig" rid="F2">Figs 13–14</xref>)</title><p>Coxa dorsally with one proximal and one strong distal bifurcate setiferous tubercles, ventrally with a row of five setiferous tubercles, two enlarged ones additionally at base. Trochanter ventrally with three setiferous tubercles, dorsall<!--PageBreak--><!--PageBreak-->y with one. Femur elongate, ventrally with 13 setiferous tubercles, dorsally with nine ones of which the distal two inconspicuous, distally on medial side with two setiferous tubercles of which the distal one tipped and the other one conical. Patella very long, widening abruptly distally, with two setiferous tubercle disto-medially and three setiferous tubercles ectally, dorsally with five inconspicuous granules. Tibia with three medial and five ectal setiferous tubercles, with a row of six hair-tipped granules in the ventral surface. Tarsus with four setiferous tubercles on both sides of ventral surface, with three granules in the ventral surface. Tarsal claw nearly as long as tarsus, strongly curved.</p></sec><sec sec-type="Legs"><title>Legs.</title><p>Legs I–II slender and legs III–IV strong. Trochanters I–II each with one hair-tipped tubercles arising distally on the dorsal surface, the ventral surface with three hair-tipped tubercles. Trochanters III-IV smooth dorsally, with inconspicuous granules ventrally. Femur I–II ventrally with a row of 10 or 17 setiferous tubercles respectively (<xref ref-type="fig" rid="F2">Fig. 15</xref>). Femur III ventrally with two rows of 12 and 14 setiferous tubercles respectively. Femur IV ventrally with two rows of many granules. The remaining leg-segments unarmed, smooth, with hairs. Tarsi III–IV with bare double claws, without scopulae. Tarsal formula: 8/17/7/8. Distitarsus of the first and second tarsi with two segments.</p></sec><sec sec-type="Penis"><title>Penis (<xref ref-type="fig" rid="F4">Figs 25–31</xref>).</title><p>slender, its shaft widened distally. The apical structure is divided by lateral incisions into both DP and VP. The VP with complex structures, is separated again by a median cleft, consists of two LPs and the membrane between both sides. The DP simple, distal margin corrugate. G protruding beyond the anterior margin of the dorsal surface. SL somewhat as the shape of tulip ventrally and dorsally, consists of VSL and DSL. The VSL slightly curved toward ventral surface and with a labiate protrusion distally. The DSL petaloid. S smooth, columnar and arising straight from the glans, SL almost entire surrounding the S. BS globular, well developed, immovable and entire sunken into truncus. Setae arranged as follow: 11 VS, four DS, four LS, four GBS.</p></sec><sec sec-type="Female"><title>Female (<xref ref-type="fig" rid="F3">Figs 16</xref><xref ref-type="fig" rid="F4">–24</xref>).</title><p>In general appearance similar to the male but smaller and with abdomen more rounded posteriorly (<xref ref-type="fig" rid="F3">Fig. 17</xref>). Chelicera (<xref ref-type="fig" rid="F3">Figs 18–20</xref>) smaller and with reduced tubercles, the proximal segment shorter than those of the male, the second segment is not so greatly enlarged as in the male, inner edges of finger toothed as illustrated (<xref ref-type="fig" rid="F3">Fig. 20</xref>). The pedipalpus (<xref ref-type="fig" rid="F3">Figs 21–22</xref>) femur with seven reduced setiferous tubercles ventrally and two conspicuous setiferous tubercles dorsally, distally on medial side without any setiferous tubercle; Patella with two setiferous tubercle disto-medially and one setiferous tubercles disto-ectally. Setiferous tubercles of leg I (<xref ref-type="fig" rid="F3">Fig. 16</xref>), as well as leg II–IV inconspicuous. Tarsal formula: 7/17/7/8. Distitarsus of the first and second tarsi with two segments.</p></sec><sec sec-type="Ovipositor"><title>Ovipositor (<xref ref-type="fig" rid="F4">Figs 23–24</xref>).</title><p>Ventral surface with five setae and dorsal surface with six setae. Tip of each seta pinpoint (<xref ref-type="fig" rid="F4">Fig. 23</xref>).</p></sec><sec sec-type="Measurements"><title>Measurements.</title><p>Male holotype (female paratype): body 3.57 (3.37) long, 2.70 (2.65) wide at the widest portion, scutum 3.21 (2.75) long. Ocularium 0.38 (0.33) long, 0.90 (0.68) wide. Pedipalpus claw 0.90 (0.83) long. Penis 1.55 long. Measurements of left pedipalpus and legs as in <xref ref-type="table" rid="T1">Table 1</xref>.</p></sec></tp:treatment-sec><tp:treatment-sec sec-type="Habitat"><title>Habitat.</title><p>Collected by leaf litter sieving in the rubber forest.</p></tp:treatment-sec><tp:treatment-sec sec-type="Distribution"><title>Distribution.</title><p>China: Hainan (Tunchang County).</p></tp:treatment-sec><tp:treatment-sec sec-type="Remarks"><title>Remarks.</title><p>A certain similarity in ornamentation of the new species may be noted with that of <italic><tp:taxon-name>Plistobunus rapax</tp:taxon-name></italic> as figured and described by (<xref ref-type="bibr" rid="B11">Roewer (1912</xref>, <xref ref-type="bibr" rid="B12">1923</xref>, <xref ref-type="bibr" rid="B13">1938</xref>) and <xref ref-type="bibr" rid="B10">Pocock (1903)</xref>, e. g., the high erect spine on ocularium, fused scutal areas I–II, a pair of spines on the second opisthosomal area, a spine on the fourth opisthosomal area of the dorsal scutum, the greatly elongate pedipalpus and almost identical chelicera. The style of the ornament of the new species is typical of <italic><tp:taxon-name>Plistobunus</tp:taxon-name></italic>. Based on above we believe it should be a new species.</p><p><xref ref-type="bibr" rid="B8">Martens (1988)</xref> suggested that “an intensive search, not only for diverse morphological structures in laniatorid penes, but even more for the function of their movable parts under hemolymph pressure will reveal a wealth of structures up to now largely undiscovered”. Many families (e. g., <tp:taxon-name>Assamiidae</tp:taxon-name> Sørensen, 1884; <tp:taxon-name>Biantidae</tp:taxon-name> Thorell, 1889; <tp:taxon-name>Fissiphalliidae</tp:taxon-name> Martens, 1988; <tp:taxon-name>Oncopodidae</tp:taxon-name> Thorell, 1876; <tp:taxon-name>Phalangodidae</tp:taxon-name> and <tp:taxon-name>Podoctidae</tp:taxon-name> Roewer, 1912) were studied in genital morphology and function. At the meantime, some laniatorid structure cannot be homologized completely. <tp:taxon-name>Epedanidae</tp:taxon-name> is restricted in Asia, among of these known species, Suzuki porvided drawings of genital morphology, however, he failed to give the expanded the structures of the penis.</p><p>In this paper, we tentatively explain the movement of the penis in the new species briefly. The S is mainly exposed by the movement of VSL and DSL in the opposite direction, DSL tends to move dorsally wider than that of VSL. DSL and VSL like the petal, S is similar to the stamen. The expansion of G resembles the blooming flower (<xref ref-type="fig" rid="F4">Fig. 31</xref>).</p><fig id="F3" position="float" orientation="portrait"><label>Figures 15–22.</label><caption><p><italic><tp:taxon-name>Plistobunus columnarius</tp:taxon-name></italic> sp. n. <bold>15</bold> Right first leg, male, retrolateral view <bold>16</bold> Left first leg, female, retrolateral view <bold>17</bold> Female body, dorsal view <bold>18</bold> Left chelicera, female, medial view <bold>19</bold> Same, ectal view <bold>20</bold> left cheliceral fingers, female, frontal view <bold>21</bold> Left pedipalpus, ectal view <bold>22</bold> Same, medial view. Scale bars: 1 mm (15–19, 21–22); 0.5 mm (20).</p></caption><graphic xmlns:xlink="http://www.w3.org/1999/xlink" xlink:href="ZooKeys-112-039-g003.jpg" position="float" orientation="portrait" xlink:type="simple"/></fig><fig id="F4" position="float" orientation="portrait"><label>Figures 23–31.</label><caption><p><italic><tp:taxon-name>Plistobunus columnarius</tp:taxon-name></italic> sp. n. <bold>23</bold> Ovipositor, dorsal view <bold>24</bold> Ditto, ventral view <bold>25</bold> Entire penis, dorsal view <bold>26</bold> Penis tip, ventral view <bold>27</bold> Ditto, lateral view <bold>28</bold> Ditto, dorsal view <bold>29</bold> Expanded penis, dorsal view <bold>30</bold> Ditto, ventral view <bold>31</bold> Ditto, lateral view. Abbreviations: <bold>BS</bold> basal sac <bold>DP</bold> dorsal plate <bold>DS</bold> dorsal setae <bold>DSL</bold> dorsal stylar lobe <bold>G</bold> glans <bold>GBS</bold> basal setae of glans <bold>LP</bold> lateral plate <bold>LS</bold> lateral setae <bold>S</bold> stylus <bold>SL</bold> stylar lobe <bold>VP</bold> ventral plate <bold>VS</bold> ventral setae <bold>VSL</bold> ventral stylar lobe. Scale bars: 0.5 mm (25); 0.20 mm (26–31); 0.25 (23–24).</p></caption><graphic xmlns:xlink="http://www.w3.org/1999/xlink" xlink:href="ZooKeys-112-039-g004.jpg" position="float" orientation="portrait" xlink:type="simple"/></fig><table-wrap position="float" orientation="portrait" id="T1"><label>Table 1.</label><caption><p>Pedipalpus and leg measurements of the male holotype (female paratype).</p></caption><table><tbody><tr><th rowspan="1" colspan="1"/><th rowspan="1" colspan="1">Trochanter</th><th rowspan="1" colspan="1">Femur</th><th rowspan="1" colspan="1">Patella</th><th rowspan="1" colspan="1">Tibia</th><th rowspan="1" colspan="1">Metatarsus</th><th rowspan="1" colspan="1">Tarsus</th><th rowspan="1" colspan="1">Total</th></tr><tr><td rowspan="1" colspan="1">Pedipalpus</td><td rowspan="1" colspan="1">0.63(0.50)</td><td rowspan="1" colspan="1">2.63(2.00)</td><td rowspan="1" colspan="1">1.35(1.13)</td><td rowspan="1" colspan="1">1.18(1.00)</td><td rowspan="1" colspan="1"/><td rowspan="1" colspan="1">0.95(0.88)</td><td rowspan="1" colspan="1">6.74(5.51)</td></tr><tr><td rowspan="1" colspan="1">Leg I</td><td rowspan="1" colspan="1">0.50(0.45)</td><td rowspan="1" colspan="1">2.10(1.68)</td><td rowspan="1" colspan="1">0.80(0.58)</td><td rowspan="1" colspan="1">1.50(1.25)</td><td rowspan="1" colspan="1">2.48(1.88)</td><td rowspan="1" colspan="1">1.38(1.20)</td><td rowspan="1" colspan="1">8.76(7.04)</td></tr><tr><td rowspan="1" colspan="1">Leg II</td><td rowspan="1" colspan="1">0.50(0.45)</td><td rowspan="1" colspan="1">2.98(2.45)</td><td rowspan="1" colspan="1">0.83(0.75)</td><td rowspan="1" colspan="1">2.35(1.88)</td><td rowspan="1" colspan="1">3.13(2.43)</td><td rowspan="1" colspan="1">2.60(2.38)</td><td rowspan="1" colspan="1">12.39(10.34)</td></tr><tr><td rowspan="1" colspan="1">Leg III</td><td rowspan="1" colspan="1">0.50(0.45)</td><td rowspan="1" colspan="1">2.38(2.00)</td><td rowspan="1" colspan="1">0.85(0.63)</td><td rowspan="1" colspan="1">1.63(1.38)</td><td rowspan="1" colspan="1">2.95(2.45)</td><td rowspan="1" colspan="1">1.43(1.25)</td><td rowspan="1" colspan="1">9.74(8.16)</td></tr><tr><td rowspan="1" colspan="1">Leg IV</td><td rowspan="1" colspan="1">0.50(0.45)</td><td rowspan="1" colspan="1">3.00(2.70)</td><td rowspan="1" colspan="1">0.95(0.75)</td><td rowspan="1" colspan="1">2.00(1.75)</td><td rowspan="1" colspan="1">3.95(3.25)</td><td rowspan="1" colspan="1">1.75(1.45)</td><td rowspan="1" colspan="1">12.15(10.35)</td></tr></tbody></table></table-wrap></tp:treatment-sec><tp:treatment-sec><!--Section generated to contain objects referenced in tp:taxon-treatment.--><fig id="F2" position="float" orientation="portrait"><label>Figures 7–14.</label><caption><p><italic><tp:taxon-name>Plistobunus columnarius</tp:taxon-name></italic> sp. n. male <bold>7</bold> Body, dorsal view <bold>8</bold> Same, lateral view <bold>9</bold> Left chelicera, medial view <bold>10</bold> Same, ectal view <bold>11</bold> Distal segment of the left chelicera, frontal view <bold>12</bold> Proximal cheliceral segment, dorsal view <bold>13</bold> Left pedipalpus, ectal view <bold>14</bold> Same, medial view. Scale bars: 1 mm (7–14).</p></caption><graphic xmlns:xlink="http://www.w3.org/1999/xlink" xlink:href="ZooKeys-112-039-g002.jpg" position="float" orientation="portrait" xlink:type="simple"/></fig></tp:treatment-sec><ref-list><ref id="B11"><mixed-citation xmlns:xlink="http://www.w3.org/1999/xlink" xlink:type="simple"><person-group><name name-style="western"><surname>Roewer</surname><given-names>CF</given-names></name></person-group> (<year>1912</year>)<article-title> Die Familien der Assamiiden und Phalangodiden der Opiliones-Laniatores. (= Assamiden, Dampetriden, Phalangodiden, Epedaniden, Biantiden, Zalmoxiden, Samoiden, Palpipediden anderer Autoren). Archiv für Naturgeschichte, Berlin, Abt.</article-title><source>A, Original-Arbeiten</source><volume>78</volume> (<issue>3</issue>):<fpage>1</fpage>-<lpage>242</lpage>.</mixed-citation></ref><ref id="B12"><mixed-citation xmlns:xlink="http://www.w3.org/1999/xlink" xlink:type="simple"><person-group><name name-style="western"><surname>Roewer</surname><given-names>CF</given-names></name></person-group> (<year>1923</year>)<source> Die Weberknechte der Erde. Systematische Bearbeitung der bisher bekannten Opiliones.</source><publisher-name>Gustav Fischer</publisher-name>, <publisher-loc>Jena</publisher-loc>, <lpage>1116</lpage> pp.</mixed-citation></ref><ref id="B13"><mixed-citation xmlns:xlink="http://www.w3.org/1999/xlink" xlink:type="simple"><person-group><name name-style="western"><surname>Roewer</surname><given-names>CF</given-names></name></person-group> (<year>1938</year>)<article-title> Über Acrobuninae, Epedaninae und Sarasinicinae. Weitere Weberknechte IX. (9. Erganzung der "Weberknechte der Erde" 1923).</article-title><source>Veröffentlichungen aus dem Deutschen Kolonial- und Übersee-Museum in Bremen</source>, <publisher-loc>Bremen</publisher-loc>, <volume>2</volume>(<issue>2</issue>), <fpage>81</fpage>–<lpage>169</lpage>, plates 1–10.</mixed-citation></ref><ref id="B10"><mixed-citation xmlns:xlink="http://www.w3.org/1999/xlink" xlink:type="simple"><person-group><name name-style="western"><surname>Pocock</surname><given-names>RI</given-names></name></person-group> (<year>1903</year>)<article-title> Fifteen new species and two new genera of tropical southern Opiliones.</article-title><source>The Annals and Magazine of Natural History, London, Series 7</source>, <volume>11</volume>(<issue>65</issue>): <fpage>433</fpage>-<lpage>450</lpage>, pl. 11-12.</mixed-citation></ref><ref id="B8"><mixed-citation xmlns:xlink="http://www.w3.org/1999/xlink" xlink:type="simple"><person-group><name name-style="western"><surname>Martens</surname><given-names>J</given-names></name></person-group> (<year>1988</year>)<article-title> Fissiphalliidae, a new family of South American laniatorean harvestmen (Arachnida: Opiliones).</article-title><source>Zeitschrift für zoologische Systematik und Evolutionsforschung, Hamburg</source><volume>26</volume> (<issue>2</issue>):<fpage>114</fpage>-<lpage>127</lpage>.</mixed-citation></ref></ref-list></tp:taxon-treatment>
